# Supplementary material for: Characterizing the Different Effects of Zika Virus Infection in Placenta and Microglia Cells
Source: Viruses. 2018 Nov 18;10(11):649. doi: 10.3390/v10110649 (PMC6266000; doi:10.3390/v10110649)
Supplement: Supplementary file 1 [file viruses-10-00649-s001.zip]

Archive with 16 entries (13 files):
- Supplementary_material/
- Supplementary_material/.DS_Store
- __MACOSX/
- __MACOSX/Supplementary_material/
- __MACOSX/Supplementary_material/._.DS_Store
- Supplementary_material/Supplementary table 1.pdf
- __MACOSX/Supplementary_material/._Supplementary table 1.pdf
- Supplementary_material/Supplementary figure 2.pdf
- __MACOSX/Supplementary_material/._Supplementary figure 2.pdf
- Supplementary_material/Supplementary table 2.pdf
- __MACOSX/Supplementary_material/._Supplementary table 2.pdf
- Supplementary_material/Supplementary figure 1.pdf
- __MACOSX/Supplementary_material/._Supplementary figure 1.pdf
- Supplementary_material/Supplementary table 3.pdf
- __MACOSX/Supplementary_material/._Supplementary table 3.pdf
- __MACOSX/._Supplementary_material
